# Supplementary material for: Structure and Metabolic Characteristics of Intestinal Microbiota in Tibetan and Han Populations of Qinghai-Tibet Plateau and Associated Influencing Factors
Source: Microorganisms. 2023 Oct 28;11(11):2655. doi: 10.3390/microorganisms11112655 (PMC10672793; doi:10.3390/microorganisms11112655)
Supplement: Supplementary file 1 [file microorganisms-11-02655-s001.zip]

Archive with 1 entries (1 files):
- microorganisms-2625542-supplementary.xlsx
