# Supplementary material for: Structure and Metabolic Characteristics of Intestinal Microbiota in Tibetan and Han Populations of Qinghai-Tibet Plateau and Associated Influencing Factors
Source: Microorganisms. 2023 Oct 28;11(11):2655. doi: 10.3390/microorganisms11112655 (PMC10672793; doi:10.3390/microorganisms11112655)
Supplement: Supplementary file 1 [file microorganisms-11-02655-s001.zip › microorganisms-2625542-supplementary.xlsx]

## Sheet: table S1
	X-vHanriHante 1	X-vHanriHante 2
Han1	-12.8615	0.55647
Han2	-7.66229	-4.19817
Han3	-10.6728	-3.03068
Han4	-10.4661	-3.93379
Han5	-8.59867	-4.07076
Han6	-7.78374	-5.52342
Han7	-8.5696	-6.92598
Han8	-8.31433	-5.13435
Han9	-9.38096	-4.47654
Han10	-11.5591	-4.59379
Han11	-7.28408	-4.97741
Han12	-10.5416	-3.35865
Han13	-7.7575	-5.00374
Han14	-7.93132	-4.55589
Han15	-8.5505	-4.76536
Han16	-11.897	-1.40071
Han17	-6.05573	-6.17398
Han18	-9.99069	-4.33317
Han19	-10.9686	-3.08721
Han20	-7.08165	-4.56219
Han21	-9.34289	-6.58511
Han22	-9.23375	-4.60873
Han23	-9.73762	-5.7182
Han24	-10.4547	-2.93486
Han25	-7.38491	-5.57655
Han26	-11.8752	-6.71106
Han27	-8.30543	-5.89705
Han28	-10.0817	-3.89504
Han29	-9.48488	-3.99856
Han30	-8.70291	-4.54274
Han31	-13.1925	1.54773
Han32	-13.2217	-0.25146
Han33	-11.5807	-2.05394
Han34	-7.30087	-4.22647
Han35	-8.16661	-4.34574
Han36	-10.8949	-5.26954
Han37	-5.00589	-3.88881
Han38	-10.3106	-3.59225
Han39	-12.9977	-0.259282
Han40	-8.71672	-5.30348
Han41	-5.43221	-4.60531
Tibetan1	10.0894	6.76997
Tibetan2	7.74536	11.4739
Tibetan3	14.1283	-2.79325
Tibetan4	22.6791	-44.8615
Tibetan5	9.99167	7.68815
Tibetan6	6.47245	12.9913
Tibetan7	6.97757	11.5728
Tibetan8	5.18589	11.2784
Tibetan9	17.737	-17.9529
Tibetan10	10.3493	4.91551
Tibetan11	9.75086	7.54236
Tibetan12	5.58633	11.3378
Tibetan13	11.1115	3.80332
Tibetan14	16.8628	-14.1279
Tibetan15	5.17563	12.3228
Tibetan16	12.4629	1.16685
Tibetan17	3.97277	11.973
Tibetan18	4.55178	13.2858
Tibetan19	6.76373	9.50429
Tibetan20	6.51377	11.5352
Tibetan21	10.7708	4.48695
Tibetan22	12.2178	1.88243
Tibetan23	4.76064	10.8347
Tibetan24	8.43047	9.84565
Tibetan27	12.936	1.03359
Tibetan28	3.75656	11.4278
Tibetan29	9.08803	9.11217
Tibetan30	2.76704	11.2731
Tibetan31	12.3455	-0.44172
Tibetan32	2.63527	13.4811
Tibetan33	8.51171	9.28996
Tibetan34	13.7299	-1.05843
Tibetan35	1.55945	10.522
Tibetan36	0.492562	8.17155
Tibetan37	5.48455	12.0492
Tibetan38	9.82398	6.21125
Tibetan39	10.9258	4.49107
Tibetan40	7.88567	11.3919
Tibetan41	3.76263	12.0295
Tibetan42	3.04253	10.4914
Tibetan43	7.51633	11.3382
Tibetan44	13.2335	-2.716
Tibetan45	25.5671	-68.3075

## Sheet: table S2
family	A	B	Abundance	superkingdom	phylum	class	order
Lachnospiraceae	10095	9004	19099	Bacteria	Firmicutes	Clostridia	Clostridiales
Ruminococcaceae	7920	8715	16635	Bacteria	Firmicutes	Clostridia	Clostridiales
Bacteroidaceae	5050	3991	9041	Bacteria	Bacteroidetes	Bacteroidia	Bacteroidales
Prevotellaceae	2305	5256	7561	Bacteria	Bacteroidetes	Bacteroidia	Bacteroidales
Veillonellaceae	3749	2979	6728	Bacteria	Firmicutes	Negativicutes	Selenomonadales
Bifidobacteriaceae	3142	2081	5223	Bacteria	Actinobacteria	Actinobacteria	Bifidobacteriales
Enterobacteriaceae	2770	1545	4315	Bacteria	Proteobacteria	Gammaproteobacteria	Enterobacteriales
Porphyromonadaceae	1533	2036	3569	Bacteria	Bacteroidetes	Bacteroidia	Bacteroidales
Erysipelotrichaceae	1552	1900	3452	Bacteria	Firmicutes	Erysipelotrichia	Erysipelotrichales
Lactobacillaceae	887	1601	2488	Bacteria	Firmicutes	Bacilli	Lactobacillales
Rikenellaceae	1458	758	2216	Bacteria	Bacteroidetes	Bacteroidia	Bacteroidales
Coriobacteriaceae	919	1174	2093	Bacteria	Actinobacteria	Actinobacteria	Coriobacteriales
Peptostreptococcaceae	877	800	1677	Bacteria	Firmicutes	Clostridia	Clostridiales
Streptococcaceae	896	433	1329	Bacteria	Firmicutes	Bacilli	Lactobacillales
Verrucomicrobiaceae	633	523	1156	Bacteria	Verrucomicrobia	Verrucomicrobiae	Verrucomicrobiales
No_Rank	351	708	1059	-	-	-	-
Succinivibrionaceae	85	798	883	Bacteria	Proteobacteria	Gammaproteobacteria	Aeromonadales
Acidaminococcaceae	324	526	850	Bacteria	Firmicutes	Negativicutes	Selenomonadales
Clostridiaceae_1	421	425	846	Bacteria	Firmicutes	Clostridia	Clostridiales
Pseudomonadaceae	620	56	676	Bacteria	Proteobacteria	Gammaproteobacteria	Pseudomonadales
Unassigned	381	291	672	Bacteria	Firmicutes	Clostridia	Clostridiales
Eubacteriaceae	378	291	669	Bacteria	Firmicutes	Clostridia	Clostridiales
Pasteurellaceae	246	257	503	Bacteria	Proteobacteria	Gammaproteobacteria	Pasteurellales
Enterococcaceae	182	311	493	Bacteria	Firmicutes	Bacilli	Lactobacillales
Fusobacteriaceae	16	272	288	Bacteria	Fusobacteria	Fusobacteriia	Fusobacteriales
Desulfovibrionaceae	153	132	285	Bacteria	Proteobacteria	Deltaproteobacteria	Desulfovibrionales
Sutterellaceae	183	57	240	Bacteria	Proteobacteria	Betaproteobacteria	Burkholderiales
Bdellovibrionaceae	20	101	121	Bacteria	Proteobacteria	Deltaproteobacteria	Bdellovibrionales
Christensenellaceae	25	79	104	Bacteria	Firmicutes	Clostridia	Clostridiales
Clostridiales_Incertae_Sedis_XIII	37	65	102	Bacteria	Firmicutes	Clostridia	Clostridiales
Spirochaetaceae	0	73	73	Bacteria	Spirochaetes	Spirochaetia	Spirochaetales
Catabacteriaceae	11	40	51	Bacteria	Firmicutes	Clostridia	Clostridiales
Oxalobacteraceae	16	21	37	Bacteria	Proteobacteria	Betaproteobacteria	Burkholderiales
Actinomycetaceae	23	8	31	Bacteria	Actinobacteria	Actinobacteria	Actinomycetales
Leuconostocaceae	15	15	30	Bacteria	Firmicutes	Bacilli	Lactobacillales
Carnobacteriaceae	23	5	28	Bacteria	Firmicutes	Bacilli	Lactobacillales
Synergistaceae	22	3	25	Bacteria	Synergistetes	Synergistia	Synergistales
Xanthomonadaceae	23	1	24	Bacteria	Proteobacteria	Gammaproteobacteria	Xanthomonadales
Bacillales_Incertae_Sedis_XI	14	3	17	Bacteria	Firmicutes	Bacilli	Bacillales
Puniceicoccaceae	0	14	14	Bacteria	Verrucomicrobia	Opitutae	Puniceicoccales
Peptococcaceae_1	5	8	13	Bacteria	Firmicutes	Clostridia	Clostridiales
Anaeroplasmataceae	5	7	12	Bacteria	Tenericutes	Mollicutes	Anaeroplasmatales
Clostridiales_Incertae_Sedis_XI	6	3	9	Bacteria	Firmicutes	Clostridia	Clostridiales
Micrococcaceae	6	2	8	Bacteria	Actinobacteria	Actinobacteria	Actinomycetales
Chloroplast	5	2	7	Bacteria	Cyanobacteria/Chloroplast	Chloroplast	No_Rank
Rhodospirillaceae	2	3	5	Bacteria	Proteobacteria	Alphaproteobacteria	Rhodospirillales
Campylobacteraceae	2	3	5	Bacteria	Proteobacteria	Epsilonproteobacteria	Campylobacterales
Bacillaceae_2	0	4	4	Bacteria	Firmicutes	Bacilli	Bacillales
Moraxellaceae	3	1	4	Bacteria	Proteobacteria	Gammaproteobacteria	Pseudomonadales
Elusimicrobiaceae	0	3	3	Bacteria	Elusimicrobia	Elusimicrobia	Elusimicrobiales
Corynebacteriaceae	2	1	3	Bacteria	Actinobacteria	Actinobacteria	Actinomycetales
Peptoniphilaceae	1	2	3	Bacteria	Firmicutes	Clostridia	Clostridiales
Victivallaceae	0	2	2	Bacteria	Lentisphaerae	Lentisphaeria	Victivallales
Staphylococcaceae	1	0	1	Bacteria	Firmicutes	Bacilli	Bacillales
Burkholderiaceae	1	0	1	Bacteria	Proteobacteria	Betaproteobacteria	Burkholderiales
Bacillaceae_1	0	1	1	Bacteria	Firmicutes	Bacilli	Bacillales
Neisseriaceae	0	1	1	Bacteria	Proteobacteria	Betaproteobacteria	Neisseriales
Listeriaceae	1	0	1	Bacteria	Firmicutes	Bacilli	Bacillales
Acetobacteraceae	0	1	1	Bacteria	Proteobacteria	Alphaproteobacteria	Rhodospirillales
Alcaligenaceae	0	1	1	Bacteria	Proteobacteria	Betaproteobacteria	Burkholderiales
Aerococcaceae	0	0	0	Bacteria	Firmicutes	Bacilli	Lactobacillales
Comamonadaceae	0	0	0	Bacteria	Proteobacteria	Betaproteobacteria	Burkholderiales
Helicobacteraceae	0	0	0	Bacteria	Proteobacteria	Epsilonproteobacteria	Campylobacterales
Microbacteriaceae	0	0	0	Bacteria	Actinobacteria	Actinobacteria	Actinomycetales
Dermabacteraceae	0	0	0	Bacteria	Actinobacteria	Actinobacteria	Actinomycetales
Paenibacillaceae_1	0	0	0	Bacteria	Firmicutes	Bacilli	Bacillales
Rhodobacteraceae	0	0	0	Bacteria	Proteobacteria	Alphaproteobacteria	Rhodobacterales
Sphingomonadaceae	0	0	0	Bacteria	Proteobacteria	Alphaproteobacteria	Sphingomonadales
Rhizobiaceae	0	0	0	Bacteria	Proteobacteria	Alphaproteobacteria	Rhizobiales
Bradyrhizobiaceae	0	0	0	Bacteria	Proteobacteria	Alphaproteobacteria	Rhizobiales
Leptotrichiaceae	0	0	0	Bacteria	Fusobacteria	Fusobacteriia	Fusobacteriales
Mycobacteriaceae	0	0	0	Bacteria	Actinobacteria	Actinobacteria	Actinomycetales
Flavobacteriaceae	0	0	0	Bacteria	Bacteroidetes	Flavobacteriia	Flavobacteriales
Nocardioidaceae	0	0	0	Bacteria	Actinobacteria	Actinobacteria	Actinomycetales
Mycoplasmataceae	0	0	0	Bacteria	Tenericutes	Mollicutes	Mycoplasmatales
Caulobacteraceae	0	0	0	Bacteria	Proteobacteria	Alphaproteobacteria	Caulobacterales
Cardiobacteriaceae	0	0	0	Bacteria	Proteobacteria	Gammaproteobacteria	Cardiobacteriales
Sphingobacteriaceae	0	0	0	Bacteria	Bacteroidetes	Sphingobacteriia	Sphingobacteriales
Methylobacteriaceae	0	0	0	Bacteria	Proteobacteria	Alphaproteobacteria	Rhizobiales
Gaiellaceae	0	0	0	Bacteria	Actinobacteria	Actinobacteria	Gaiellales
Phyllobacteriaceae	0	0	0	Bacteria	Proteobacteria	Alphaproteobacteria	Rhizobiales
Rhodocyclaceae	0	0	0	Bacteria	Proteobacteria	Betaproteobacteria	Rhodocyclales
Dietziaceae	0	0	0	Bacteria	Actinobacteria	Actinobacteria	Actinomycetales
Chitinophagaceae	0	0	0	Bacteria	Bacteroidetes	Sphingobacteriia	Sphingobacteriales
All	47395	47393	94788

## Sheet: table S3
genus	A	B	Abundance	superkingdom	phylum	class	order	family
Bacteroides	5050	3980	9030	Bacteria	Bacteroidetes	Bacteroidia	Bacteroidales	Bacteroidaceae
Prevotella	1853	4514	6367	Bacteria	Bacteroidetes	Bacteroidia	Bacteroidales	Prevotellaceae
Bifidobacterium	3140	2080	5220	Bacteria	Actinobacteria	Actinobacteria	Bifidobacteriales	Bifidobacteriaceae
Lachnospiracea_incertae_sedis	2695	2463	5158	Bacteria	Firmicutes	Clostridia	Clostridiales	Lachnospiraceae
Faecalibacterium	2385	2723	5108	Bacteria	Firmicutes	Clostridia	Clostridiales	Ruminococcaceae
No_Rank	1675	3283	4958	-	-	-	-	-
Unassigned	2384	2030	4414	Bacteria	Firmicutes	Clostridia	Clostridiales	Ruminococcaceae
Blautia	2231	1666	3897	Bacteria	Firmicutes	Clostridia	Clostridiales	Lachnospiraceae
Ruminococcus	1963	1564	3527	Bacteria	Firmicutes	Clostridia	Clostridiales	Ruminococcaceae
Escherichia/Shigella	2093	1364	3457	Bacteria	Proteobacteria	Gammaproteobacteria	Enterobacteriales	Enterobacteriaceae
Megamonas	1526	1206	2732	Bacteria	Firmicutes	Negativicutes	Selenomonadales	Veillonellaceae
Dialister	1833	789	2622	Bacteria	Firmicutes	Negativicutes	Selenomonadales	Veillonellaceae
Lactobacillus	885	1600	2485	Bacteria	Firmicutes	Bacilli	Lactobacillales	Lactobacillaceae
Roseburia	1082	1337	2419	Bacteria	Firmicutes	Clostridia	Clostridiales	Lachnospiraceae
Alistipes	1457	752	2209	Bacteria	Bacteroidetes	Bacteroidia	Bacteroidales	Rikenellaceae
Dorea	964	853	1817	Bacteria	Firmicutes	Clostridia	Clostridiales	Lachnospiraceae
Collinsella	757	884	1641	Bacteria	Actinobacteria	Actinobacteria	Coriobacteriales	Coriobacteriaceae
Romboutsia	740	656	1396	Bacteria	Firmicutes	Clostridia	Clostridiales	Peptostreptococcaceae
Streptococcus	895	416	1311	Bacteria	Firmicutes	Bacilli	Lactobacillales	Streptococcaceae
Holdemanella	449	849	1298	Bacteria	Firmicutes	Erysipelotrichia	Erysipelotrichales	Erysipelotrichaceae
Ruminococcus2	648	612	1260	Bacteria	Firmicutes	Clostridia	Clostridiales	Lachnospiraceae
Catenibacterium	638	611	1249	Bacteria	Firmicutes	Erysipelotrichia	Erysipelotrichales	Erysipelotrichaceae
Parabacteroides	719	490	1209	Bacteria	Bacteroidetes	Bacteroidia	Bacteroidales	Porphyromonadaceae
Clostridium_IV	381	814	1195	Bacteria	Firmicutes	Clostridia	Clostridiales	Ruminococcaceae
Akkermansia	633	523	1156	Bacteria	Verrucomicrobia	Verrucomicrobiae	Verrucomicrobiales	Verrucomicrobiaceae
Coprococcus	684	463	1147	Bacteria	Firmicutes	Clostridia	Clostridiales	Lachnospiraceae
Oscillibacter	383	581	964	Bacteria	Firmicutes	Clostridia	Clostridiales	Ruminococcaceae
Gemmiger	428	460	888	Bacteria	Firmicutes	Clostridia	Clostridiales	Ruminococcaceae
Succinivibrio	85	798	883	Bacteria	Proteobacteria	Gammaproteobacteria	Aeromonadales	Succinivibrionaceae
Megasphaera	280	598	878	Bacteria	Firmicutes	Negativicutes	Selenomonadales	Veillonellaceae
Anaerobacterium	441	424	865	Bacteria	Firmicutes	Clostridia	Clostridiales	Ruminococcaceae
Phascolarctobacterium	314	523	837	Bacteria	Firmicutes	Negativicutes	Selenomonadales	Acidaminococcaceae
Pseudomonas	620	56	676	Bacteria	Proteobacteria	Gammaproteobacteria	Pseudomonadales	Pseudomonadaceae
Eubacterium	378	291	669	Bacteria	Firmicutes	Clostridia	Clostridiales	Eubacteriaceae
Clostridium_sensu_stricto	388	274	662	Bacteria	Firmicutes	Clostridia	Clostridiales	Clostridiaceae_1
Barnesiella	272	325	597	Bacteria	Bacteroidetes	Bacteroidia	Bacteroidales	Porphyromonadaceae
Alloprevotella	185	390	575	Bacteria	Bacteroidetes	Bacteroidia	Bacteroidales	Prevotellaceae
Fusicatenibacter	349	214	563	Bacteria	Firmicutes	Clostridia	Clostridiales	Lachnospiraceae
Anaerostipes	401	159	560	Bacteria	Firmicutes	Clostridia	Clostridiales	Lachnospiraceae
Clostridium_XVIII	365	172	537	Bacteria	Firmicutes	Erysipelotrichia	Erysipelotrichales	Erysipelotrichaceae
Haemophilus	246	253	499	Bacteria	Proteobacteria	Gammaproteobacteria	Pasteurellales	Pasteurellaceae
Enterococcus	182	311	493	Bacteria	Firmicutes	Bacilli	Lactobacillales	Enterococcaceae
Clostridium_XlVa	203	264	467	Bacteria	Firmicutes	Clostridia	Clostridiales	Lachnospiraceae
Butyricicoccus	292	169	461	Bacteria	Firmicutes	Clostridia	Clostridiales	Ruminococcaceae
Veillonella	78	311	389	Bacteria	Firmicutes	Negativicutes	Selenomonadales	Veillonellaceae
Paraprevotella	150	170	320	Bacteria	Bacteroidetes	Bacteroidia	Bacteroidales	Prevotellaceae
Fusobacterium	16	272	288	Bacteria	Fusobacteria	Fusobacteriia	Fusobacteriales	Fusobacteriaceae
Sporobacter	177	103	280	Bacteria	Firmicutes	Clostridia	Clostridiales	Ruminococcaceae
Intestinibacter	89	97	186	Bacteria	Firmicutes	Clostridia	Clostridiales	Peptostreptococcaceae
Parasutterella	145	26	171	Bacteria	Proteobacteria	Betaproteobacteria	Burkholderiales	Sutterellaceae
Butyricimonas	70	89	159	Bacteria	Bacteroidetes	Bacteroidia	Bacteroidales	Porphyromonadaceae
Senegalimassilia	63	95	158	Bacteria	Actinobacteria	Actinobacteria	Coriobacteriales	Coriobacteriaceae
Clostridium_XlVb	113	44	157	Bacteria	Firmicutes	Clostridia	Clostridiales	Lachnospiraceae
Odoribacter	87	60	147	Bacteria	Bacteroidetes	Bacteroidia	Bacteroidales	Porphyromonadaceae
Vampirovibrio	20	101	121	Bacteria	Proteobacteria	Deltaproteobacteria	Bdellovibrionales	Bdellovibrionaceae
Coprobacter	63	46	109	Bacteria	Bacteroidetes	Bacteroidia	Bacteroidales	Porphyromonadaceae
Klebsiella	46	59	105	Bacteria	Proteobacteria	Gammaproteobacteria	Enterobacteriales	Enterobacteriaceae
Christensenella	25	79	104	Bacteria	Firmicutes	Clostridia	Clostridiales	Christensenellaceae
Intestinimonas	55	47	102	Bacteria	Firmicutes	Clostridia	Clostridiales	Ruminococcaceae
Bilophila	52	47	99	Bacteria	Proteobacteria	Deltaproteobacteria	Desulfovibrionales	Desulfovibrionaceae
Anaerovorax	36	60	96	Bacteria	Firmicutes	Clostridia	Clostridiales	Clostridiales_Incertae_Sedis_XIII
Allisonella	32	60	92	Bacteria	Firmicutes	Negativicutes	Selenomonadales	Veillonellaceae
Terrisporobacter	44	38	82	Bacteria	Firmicutes	Clostridia	Clostridiales	Peptostreptococcaceae
Enterobacter	22	60	82	Bacteria	Proteobacteria	Gammaproteobacteria	Enterobacteriales	Enterobacteriaceae
Treponema	0	73	73	Bacteria	Spirochaetes	Spirochaetia	Spirochaetales	Spirochaetaceae
Turicibacter	39	33	72	Bacteria	Firmicutes	Erysipelotrichia	Erysipelotrichales	Erysipelotrichaceae
Desulfovibrio	7	55	62	Bacteria	Proteobacteria	Deltaproteobacteria	Desulfovibrionales	Desulfovibrionaceae
Butyrivibrio	0	61	61	Bacteria	Firmicutes	Clostridia	Clostridiales	Lachnospiraceae
Slackia	16	36	52	Bacteria	Actinobacteria	Actinobacteria	Coriobacteriales	Coriobacteriaceae
Catabacter	11	40	51	Bacteria	Firmicutes	Clostridia	Clostridiales	Catabacteriaceae
Sutterella	21	29	50	Bacteria	Proteobacteria	Betaproteobacteria	Burkholderiales	Sutterellaceae
Erysipelotrichaceae_incertae_sedis	24	19	43	Bacteria	Firmicutes	Erysipelotrichia	Erysipelotrichales	Erysipelotrichaceae
Olsenella	3	40	43	Bacteria	Actinobacteria	Actinobacteria	Coriobacteriales	Coriobacteriaceae
Bulleidia	15	26	41	Bacteria	Firmicutes	Erysipelotrichia	Erysipelotrichales	Erysipelotrichaceae
Porphyromonas	11	27	38	Bacteria	Bacteroidetes	Bacteroidia	Bacteroidales	Porphyromonadaceae
Oxalobacter	16	21	37	Bacteria	Proteobacteria	Betaproteobacteria	Burkholderiales	Oxalobacteraceae
Coprobacillus	7	24	31	Bacteria	Firmicutes	Erysipelotrichia	Erysipelotrichales	Erysipelotrichaceae
Actinomyces	22	8	30	Bacteria	Actinobacteria	Actinobacteria	Actinomycetales	Actinomycetaceae
Granulicatella	23	5	28	Bacteria	Firmicutes	Bacilli	Lactobacillales	Carnobacteriaceae
Papillibacter	19	8	27	Bacteria	Firmicutes	Clostridia	Clostridiales	Ruminococcaceae
Stenotrophomonas	22	1	23	Bacteria	Proteobacteria	Gammaproteobacteria	Xanthomonadales	Xanthomonadaceae
Hungatella	7	15	22	Bacteria	Firmicutes	Clostridia	Clostridiales	Lachnospiraceae
Pyramidobacter	21	0	21	Bacteria	Synergistetes	Synergistia	Synergistales	Synergistaceae
Eggerthella	7	13	20	Bacteria	Actinobacteria	Actinobacteria	Coriobacteriales	Coriobacteriaceae
Weissella	9	10	19	Bacteria	Firmicutes	Bacilli	Lactobacillales	Leuconostocaceae
Lactococcus	1	17	18	Bacteria	Firmicutes	Bacilli	Lactobacillales	Streptococcaceae
Gemella	14	3	17	Bacteria	Firmicutes	Bacilli	Bacillales	Bacillales_Incertae_Sedis_XI
Flavonifractor	8	8	16	Bacteria	Firmicutes	Clostridia	Clostridiales	Ruminococcaceae
Acetanaerobacterium	3	12	15	Bacteria	Firmicutes	Clostridia	Clostridiales	Ruminococcaceae
Citrobacter	12	2	14	Bacteria	Proteobacteria	Gammaproteobacteria	Enterobacteriales	Enterobacteriaceae
Eisenbergiella	0	14	14	Bacteria	Firmicutes	Clostridia	Clostridiales	Lachnospiraceae
Mitsuokella	0	14	14	Bacteria	Firmicutes	Negativicutes	Selenomonadales	Veillonellaceae
Acidaminococcus	10	2	12	Bacteria	Firmicutes	Negativicutes	Selenomonadales	Acidaminococcaceae
Anaerorhabdus	0	11	11	Bacteria	Bacteroidetes	Bacteroidia	Bacteroidales	Bacteroidaceae
Asteroleplasma	5	6	11	Bacteria	Tenericutes	Mollicutes	Anaeroplasmatales	Anaeroplasmataceae
Adlercreutzia	3	7	10	Bacteria	Actinobacteria	Actinobacteria	Coriobacteriales	Coriobacteriaceae
Leuconostoc	6	4	10	Bacteria	Firmicutes	Bacilli	Lactobacillales	Leuconostocaceae
Peptococcus	4	5	9	Bacteria	Firmicutes	Clostridia	Clostridiales	Peptococcaceae_1
Gordonibacter	4	4	8	Bacteria	Actinobacteria	Actinobacteria	Coriobacteriales	Coriobacteriaceae
Howardella	2	5	7	Bacteria	Firmicutes	Clostridia	Clostridiales	Lachnospiraceae
Anaerotruncus	3	4	7	Bacteria	Firmicutes	Clostridia	Clostridiales	Ruminococcaceae
Clostridium_XI	0	7	7	Bacteria	Firmicutes	Clostridia	Clostridiales	Peptostreptococcaceae
Streptophyta	5	2	7	Bacteria	Cyanobacteria/Chloroplast	Chloroplast	No_Rank	Chloroplast
Rothia	6	1	7	Bacteria	Actinobacteria	Actinobacteria	Actinomycetales	Micrococcaceae
Saccharibacteria_genera_incertae_sedis	5	1	6	Bacteria	Candidatus_Saccharibacteria	No_Rank	No_Rank	No_Rank
Rikenella	0	6	6	Bacteria	Bacteroidetes	Bacteroidia	Bacteroidales	Rikenellaceae
Mogibacterium	0	5	5	Bacteria	Firmicutes	Clostridia	Clostridiales	Clostridiales_Incertae_Sedis_XIII
Aestuariispira	2	3	5	Bacteria	Proteobacteria	Alphaproteobacteria	Rhodospirillales	Rhodospirillaceae
Campylobacter	2	3	5	Bacteria	Proteobacteria	Epsilonproteobacteria	Campylobacterales	Campylobacteraceae
Solobacterium	3	1	4	Bacteria	Firmicutes	Erysipelotrichia	Erysipelotrichales	Erysipelotrichaceae
Holdemania	2	2	4	Bacteria	Firmicutes	Erysipelotrichia	Erysipelotrichales	Erysipelotrichaceae
Atopobium	2	2	4	Bacteria	Actinobacteria	Actinobacteria	Coriobacteriales	Coriobacteriaceae
Allobaculum	0	4	4	Bacteria	Firmicutes	Erysipelotrichia	Erysipelotrichales	Erysipelotrichaceae
Anaerofilum	1	3	4	Bacteria	Firmicutes	Clostridia	Clostridiales	Ruminococcaceae
Peptostreptococcus	2	1	3	Bacteria	Firmicutes	Clostridia	Clostridiales	Peptostreptococcaceae
Aggregatibacter	0	3	3	Bacteria	Proteobacteria	Gammaproteobacteria	Pasteurellales	Pasteurellaceae
Pediococcus	2	1	3	Bacteria	Firmicutes	Bacilli	Lactobacillales	Lactobacillaceae
Cellulosilyticum	3	0	3	Bacteria	Firmicutes	Clostridia	Clostridiales	Lachnospiraceae
Finegoldia	2	1	3	Bacteria	Firmicutes	Clostridia	Clostridiales	Clostridiales_Incertae_Sedis_XI
Elusimicrobium	0	3	3	Bacteria	Elusimicrobia	Elusimicrobia	Elusimicrobiales	Elusimicrobiaceae
Corynebacterium	2	1	3	Bacteria	Actinobacteria	Actinobacteria	Actinomycetales	Corynebacteriaceae
Cloacibacillus	1	2	3	Bacteria	Synergistetes	Synergistia	Synergistales	Synergistaceae
Peptoniphilus	1	2	3	Bacteria	Firmicutes	Clostridia	Clostridiales	Peptoniphilaceae
Acinetobacter	3	0	3	Bacteria	Proteobacteria	Gammaproteobacteria	Pseudomonadales	Moraxellaceae
Parvimonas	2	0	2	Bacteria	Firmicutes	Clostridia	Clostridiales	Clostridiales_Incertae_Sedis_XI
Acetivibrio	1	1	2	Bacteria	Firmicutes	Clostridia	Clostridiales	Ruminococcaceae
Oceanobacillus	0	2	2	Bacteria	Firmicutes	Bacilli	Bacillales	Bacillaceae_2
Faecalitalea	1	1	2	Bacteria	Firmicutes	Erysipelotrichia	Erysipelotrichales	Erysipelotrichaceae
Victivallis	0	2	2	Bacteria	Lentisphaerae	Lentisphaeria	Victivallales	Victivallaceae
Oribacterium	0	2	2	Bacteria	Firmicutes	Clostridia	Clostridiales	Lachnospiraceae
Anaerococcus	1	1	2	Bacteria	Firmicutes	Clostridia	Clostridiales	Clostridiales_Incertae_Sedis_XI
Pseudoflavonifractor	1	1	2	Bacteria	Firmicutes	Clostridia	Clostridiales	Ruminococcaceae
Faecalicoccus	1	0	1	Bacteria	Firmicutes	Erysipelotrichia	Erysipelotrichales	Erysipelotrichaceae
Staphylococcus	1	0	1	Bacteria	Firmicutes	Bacilli	Bacillales	Staphylococcaceae
Proteus	1	0	1	Bacteria	Proteobacteria	Gammaproteobacteria	Enterobacteriales	Enterobacteriaceae
Ralstonia	1	0	1	Bacteria	Proteobacteria	Betaproteobacteria	Burkholderiales	Burkholderiaceae
Ezakiella	1	0	1	Bacteria	Firmicutes	Clostridia	Clostridiales	Clostridiales_Incertae_Sedis_XI
Hydrogenoanaerobacterium	1	0	1	Bacteria	Firmicutes	Clostridia	Clostridiales	Ruminococcaceae
Anoxybacillus	0	1	1	Bacteria	Firmicutes	Bacilli	Bacillales	Bacillaceae_1
Neisseria	0	1	1	Bacteria	Proteobacteria	Betaproteobacteria	Neisseriales	Neisseriaceae
Alloscardovia	0	1	1	Bacteria	Actinobacteria	Actinobacteria	Bifidobacteriales	Bifidobacteriaceae
Gardnerella	1	0	1	Bacteria	Actinobacteria	Actinobacteria	Bifidobacteriales	Bifidobacteriaceae
Brochothrix	1	0	1	Bacteria	Firmicutes	Bacilli	Bacillales	Listeriaceae
Psychrobacter	0	1	1	Bacteria	Proteobacteria	Gammaproteobacteria	Pseudomonadales	Moraxellaceae
Acetobacter	0	1	1	Bacteria	Proteobacteria	Alphaproteobacteria	Rhodospirillales	Acetobacteraceae
Parcubacteria_genera_incertae_sedis	0	0	0	Bacteria	Parcubacteria	No_Rank	No_Rank	No_Rank
Anaeroplasma	0	0	0	Bacteria	Tenericutes	Mollicutes	Anaeroplasmatales	Anaeroplasmataceae
Abiotrophia	0	0	0	Bacteria	Firmicutes	Bacilli	Lactobacillales	Aerococcaceae
Lactonifactor	0	0	0	Bacteria	Firmicutes	Clostridia	Clostridiales	Lachnospiraceae
Parvibacter	0	0	0	Bacteria	Actinobacteria	Actinobacteria	Coriobacteriales	Coriobacteriaceae
Delftia	0	0	0	Bacteria	Proteobacteria	Betaproteobacteria	Burkholderiales	Comamonadaceae
Helicobacter	0	0	0	Bacteria	Proteobacteria	Epsilonproteobacteria	Campylobacterales	Helicobacteraceae
Mobiluncus	0	0	0	Bacteria	Actinobacteria	Actinobacteria	Actinomycetales	Actinomycetaceae
Okibacterium	0	0	0	Bacteria	Actinobacteria	Actinobacteria	Actinomycetales	Microbacteriaceae
Brachybacterium	0	0	0	Bacteria	Actinobacteria	Actinobacteria	Actinomycetales	Dermabacteraceae
Synergistes	0	0	0	Bacteria	Synergistetes	Synergistia	Synergistales	Synergistaceae
Oligella	0	0	0	Bacteria	Proteobacteria	Betaproteobacteria	Burkholderiales	Alcaligenaceae
Enterorhabdus	0	0	0	Bacteria	Actinobacteria	Actinobacteria	Coriobacteriales	Coriobacteriaceae
Brevibacillus	0	0	0	Bacteria	Firmicutes	Bacilli	Bacillales	Paenibacillaceae_1
Virgibacillus	0	0	0	Bacteria	Firmicutes	Bacilli	Bacillales	Bacillaceae_2
Burkholderia	0	0	0	Bacteria	Proteobacteria	Betaproteobacteria	Burkholderiales	Burkholderiaceae
Paracoccus	0	0	0	Bacteria	Proteobacteria	Alphaproteobacteria	Rhodobacterales	Rhodobacteraceae
Morganella	0	0	0	Bacteria	Proteobacteria	Gammaproteobacteria	Enterobacteriales	Enterobacteriaceae
Murdochiella	0	0	0	Bacteria	Firmicutes	Clostridia	Clostridiales	Clostridiales_Incertae_Sedis_XI
Sphingopyxis	0	0	0	Bacteria	Proteobacteria	Alphaproteobacteria	Sphingomonadales	Sphingomonadaceae
Hafnia	0	0	0	Bacteria	Proteobacteria	Gammaproteobacteria	Enterobacteriales	Enterobacteriaceae
Carnobacterium	0	0	0	Bacteria	Firmicutes	Bacilli	Lactobacillales	Carnobacteriaceae
Bacillus	0	0	0	Bacteria	Firmicutes	Bacilli	Bacillales	Bacillaceae_1
Varibaculum	0	0	0	Bacteria	Actinobacteria	Actinobacteria	Actinomycetales	Actinomycetaceae
Alcaligenes	0	0	0	Bacteria	Proteobacteria	Betaproteobacteria	Burkholderiales	Alcaligenaceae
Shinella	0	0	0	Bacteria	Proteobacteria	Alphaproteobacteria	Rhizobiales	Rhizobiaceae
Bosea	0	0	0	Bacteria	Proteobacteria	Alphaproteobacteria	Rhizobiales	Bradyrhizobiaceae
Raoultella	0	0	0	Bacteria	Proteobacteria	Gammaproteobacteria	Enterobacteriales	Enterobacteriaceae
Sneathia	0	0	0	Bacteria	Fusobacteria	Fusobacteriia	Fusobacteriales	Leptotrichiaceae
Paenalcaligenes	0	0	0	Bacteria	Proteobacteria	Betaproteobacteria	Burkholderiales	Alcaligenaceae
Lachnoanaerobaculum	0	0	0	Bacteria	Firmicutes	Clostridia	Clostridiales	Lachnospiraceae
Pseudoxanthomonas	0	0	0	Bacteria	Proteobacteria	Gammaproteobacteria	Xanthomonadales	Xanthomonadaceae
Rhizobium	0	0	0	Bacteria	Proteobacteria	Alphaproteobacteria	Rhizobiales	Rhizobiaceae
Geobacillus	0	0	0	Bacteria	Firmicutes	Bacilli	Bacillales	Bacillaceae_1
Facklamia	0	0	0	Bacteria	Firmicutes	Bacilli	Lactobacillales	Aerococcaceae
Vagococcus	0	0	0	Bacteria	Firmicutes	Bacilli	Lactobacillales	Enterococcaceae
Mycobacterium	0	0	0	Bacteria	Actinobacteria	Actinobacteria	Actinomycetales	Mycobacteriaceae
Gelidibacter	0	0	0	Bacteria	Bacteroidetes	Flavobacteriia	Flavobacteriales	Flavobacteriaceae
Erysipelothrix	0	0	0	Bacteria	Firmicutes	Erysipelotrichia	Erysipelotrichales	Erysipelotrichaceae
Asaccharospora	0	0	0	Bacteria	Firmicutes	Clostridia	Clostridiales	Peptostreptococcaceae
Anaerobacter	0	0	0	Bacteria	Firmicutes	Clostridia	Clostridiales	Clostridiaceae_1
Parascardovia	0	0	0	Bacteria	Actinobacteria	Actinobacteria	Bifidobacteriales	Bifidobacteriaceae
Scardovia	0	0	0	Bacteria	Actinobacteria	Actinobacteria	Bifidobacteriales	Bifidobacteriaceae
Selenomonas	0	0	0	Bacteria	Firmicutes	Negativicutes	Selenomonadales	Veillonellaceae
Ureaplasma	0	0	0	Bacteria	Tenericutes	Mollicutes	Mycoplasmatales	Mycoplasmataceae
Lautropia	0	0	0	Bacteria	Proteobacteria	Betaproteobacteria	Burkholderiales	Burkholderiaceae
Leptotrichia	0	0	0	Bacteria	Fusobacteria	Fusobacteriia	Fusobacteriales	Leptotrichiaceae
Brevundimonas	0	0	0	Bacteria	Proteobacteria	Alphaproteobacteria	Caulobacterales	Caulobacteraceae
Cardiobacterium	0	0	0	Bacteria	Proteobacteria	Gammaproteobacteria	Cardiobacteriales	Cardiobacteriaceae
Peptostreptococcaceae_incertae_sedis	0	0	0	Bacteria	Firmicutes	Clostridia	Clostridiales	Peptostreptococcaceae
Variovorax	0	0	0	Bacteria	Proteobacteria	Betaproteobacteria	Burkholderiales	Comamonadaceae
Arthrobacter	0	0	0	Bacteria	Actinobacteria	Actinobacteria	Actinomycetales	Micrococcaceae
Sphingobacterium	0	0	0	Bacteria	Bacteroidetes	Sphingobacteriia	Sphingobacteriales	Sphingobacteriaceae
Flavobacterium	0	0	0	Bacteria	Bacteroidetes	Flavobacteriia	Flavobacteriales	Flavobacteriaceae
Pseudoramibacter	0	0	0	Bacteria	Firmicutes	Clostridia	Clostridiales	Eubacteriaceae
Eikenella	0	0	0	Bacteria	Proteobacteria	Betaproteobacteria	Neisseriales	Neisseriaceae
Pelomonas	0	0	0	Bacteria	Proteobacteria	Betaproteobacteria	Burkholderiales	Comamonadaceae
Methylobacterium	0	0	0	Bacteria	Proteobacteria	Alphaproteobacteria	Rhizobiales	Methylobacteriaceae
Negativicoccus	0	0	0	Bacteria	Firmicutes	Negativicutes	Selenomonadales	Veillonellaceae
Gaiella	0	0	0	Bacteria	Actinobacteria	Actinobacteria	Gaiellales	Gaiellaceae
Mesorhizobium	0	0	0	Bacteria	Proteobacteria	Alphaproteobacteria	Rhizobiales	Phyllobacteriaceae
Anaerofustis	0	0	0	Bacteria	Firmicutes	Clostridia	Clostridiales	Eubacteriaceae
Tannerella	0	0	0	Bacteria	Bacteroidetes	Bacteroidia	Bacteroidales	Porphyromonadaceae
Sulfuritalea	0	0	0	Bacteria	Proteobacteria	Betaproteobacteria	Rhodocyclales	Rhodocyclaceae
Microbacterium	0	0	0	Bacteria	Actinobacteria	Actinobacteria	Actinomycetales	Microbacteriaceae
Dietzia	0	0	0	Bacteria	Actinobacteria	Actinobacteria	Actinomycetales	Dietziaceae
All	47388	47379	94767

## Sheet: table S4
Taxonomy	Group	LDA	Pvalue
k__Bacteria.p__Proteobacteria.c__Gammaproteobacteria.o__Pseudomonadales.f__Pseudomonadaceae	Han	3.7352	3.95716e-13
k__Bacteria.p__Proteobacteria.c__Gammaproteobacteria.o__Pseudomonadales.f__Pseudomonadaceae.g__Pseudomonas	Han	3.73831	3.95945e-13
k__Bacteria.p__Proteobacteria.c__Gammaproteobacteria.o__Pseudomonadales	Han	3.73886	5.83547e-13
k__Bacteria.p__Proteobacteria.c__Gammaproteobacteria.o__Xanthomonadales.f__Xanthomonadaceae	Han	2.36938	1.73868e-10
k__Bacteria.p__Proteobacteria.c__Gammaproteobacteria.o__Xanthomonadales	Han	2.36895	1.73868e-10
k__Bacteria.p__Proteobacteria.c__Gammaproteobacteria.o__Xanthomonadales.f__Xanthomonadaceae.g__Stenotrophomonas	Han	2.35696	1.73868e-10
k__Bacteria.p__Bacteroidetes.c__Bacteroidia.o__Bacteroidales.f__Prevotellaceae.g__Alloprevotella.s__uncultured_Bacteroidetes_bacterium	Tibetan	3.35914	1.09495e-05
k__Bacteria.p__Bacteroidetes.c__Bacteroidia.o__Bacteroidales.f__Prevotellaceae.g__Prevotella.s__uncultured_Firmicutes_bacterium	Tibetan	2.91079	0.000126635
k__Bacteria.p__Bacteroidetes.c__Bacteroidia.o__Bacteroidales.f__Prevotellaceae.g__Prevotella.s__uncultured_Bacteroidetes_bacterium	Tibetan	3.34126	0.000202867
k__Bacteria.p__Bacteroidetes.c__Bacteroidia.o__Bacteroidales.f__Prevotellaceae.g__Prevotella.s__Prevotella_sp__DJF_B116	Tibetan	3.04986	0.000525884
k__Bacteria.p__Firmicutes.c__Clostridia.o__Clostridiales.f__Ruminococcaceae.g__Clostridium_IV.s__uncultured_Bacteroidetes_bacterium	Tibetan	3.65729	0.00103002
k__Bacteria.p__Firmicutes.c__Bacilli.o__Lactobacillales.f__Carnobacteriaceae.g__Granulicatella	Han	2.29935	0.00107466
k__Bacteria.p__Actinobacteria.c__Actinobacteria.o__Coriobacteriales.f__Coriobacteriaceae.g__Olsenella	Tibetan	2.60903	0.00120806
k__Bacteria.p__Firmicutes.c__Bacilli.o__Lactobacillales.f__Carnobacteriaceae	Han	2.28904	0.00187252
k__Bacteria.p__Actinobacteria.c__Actinobacteria.o__Coriobacteriales.f__Coriobacteriaceae.g__Olsenella.s__uncultured_bacterium	Tibetan	2.54403	0.00210377
k__Bacteria.p__Firmicutes.c__Bacilli.o__Lactobacillales.f__Lactobacillaceae.g__Lactobacillus.s__Lactobacillus_ruminis	Tibetan	3.75062	0.00219582
k__Bacteria.p__Actinobacteria.c__Actinobacteria.o__Actinomycetales.f__Corynebacteriaceae.g__Corynebacterium	Han	2.10024	0.00219638
k__Bacteria.p__Actinobacteria.c__Actinobacteria.o__Actinomycetales.f__Corynebacteriaceae	Han	2.11923	0.00219638
k__Bacteria.p__Synergistetes.c__Synergistia.o__Synergistales.f__Synergistaceae.g__Pyramidobacter.s__Pyramidobacter_piscolens	Han	2.48087	0.00263765
k__Bacteria.p__Bacteroidetes.c__Bacteroidia.o__Bacteroidales.f__Prevotellaceae.g__Alloprevotella	Tibetan	3.4757	0.0027271
k__Bacteria.p__Firmicutes.c__Erysipelotrichia.o__Erysipelotrichales.f__Erysipelotrichaceae.g__Bulleidia	Tibetan	2.31748	0.00273987
k__Bacteria.p__Firmicutes.c__Erysipelotrichia.o__Erysipelotrichales.f__Erysipelotrichaceae.g__Bulleidia.s__uncultured_bacterium	Tibetan	2.34121	0.00273987
k__Bacteria.p__Bacteroidetes.c__Bacteroidia.o__Bacteroidales.f__Prevotellaceae.g__Prevotella.s__uncultured_Bacteroidales_bacterium	Tibetan	2.1501	0.00395761
k__Bacteria.p__Bacteroidetes.c__Bacteroidia.o__Bacteroidales.f__Bacteroidaceae.g__Bacteroides.s__Bacteroidaceae_bacterium_DJF_B220	Tibetan	2.20108	0.00395761
k__Bacteria.p__Firmicutes.c__Negativicutes.o__Selenomonadales.f__Veillonellaceae.g__Dialister.s__uncultured_Firmicutes_bacterium	Tibetan	3.37364	0.00401099
k__Bacteria.p__Firmicutes.c__Clostridia.o__Clostridiales.f__Lachnospiraceae.g__Butyrivibrio	Tibetan	2.90818	0.00420878
k__Bacteria.p__Firmicutes.c__Clostridia.o__Clostridiales.f__Ruminococcaceae.g__Clostridium_IV	Tibetan	3.67871	0.00509362
k__Bacteria.p__Firmicutes.c__Erysipelotrichia.o__Erysipelotrichales.f__Erysipelotrichaceae.g__Clostridium_XVIII	Han	3.38515	0.00545353
k__Bacteria.p__Bacteroidetes.c__Bacteroidia.o__Bacteroidales.f__Bacteroidaceae.g__Bacteroides.s__Bacteroides_plebeius	Han	3.81023	0.00610952
k__Bacteria.p__Bacteroidetes.c__Bacteroidia.o__Bacteroidales.f__Prevotellaceae.g__Prevotella.s__uncultured_marine_bacterium	Tibetan	2.97826	0.00627368
k__Bacteria.p__Bacteroidetes.c__Bacteroidia.o__Bacteroidales.f__Prevotellaceae.g__Prevotella.s__uncultured_bacterium	Han	2.78232	0.00643688
k__Bacteria.p__Bacteroidetes.c__Bacteroidia.o__Bacteroidales.f__Prevotellaceae	Tibetan	4.54111	0.0066096
k__Bacteria.p__Firmicutes.c__Clostridia.o__Clostridiales.f__Clostridiales_Incertae_Sedis_XIII	Tibetan	2.5684	0.00684122
k__Bacteria.p__Synergistetes.c__Synergistia.o__Synergistales.f__Synergistaceae.g__Pyramidobacter	Han	2.43171	0.00727907
k__Bacteria.p__Firmicutes.c__Clostridia.o__Clostridiales.f__Ruminococcaceae.g__Faecalibacterium.s__uncultured_Clostridiales_bacterium	Tibetan	2.10312	0.00761547
k__Bacteria.p__Firmicutes.c__Clostridia.o__Clostridiales.f__Ruminococcaceae.g__Intestinimonas.s__uncultured_bacterium	Tibetan	2.02218	0.00798947
k__Bacteria.p__Bacteroidetes.c__Bacteroidia.o__Bacteroidales.f__Prevotellaceae.g__Prevotella	Tibetan	4.49561	0.00840013
k__Bacteria.p__Actinobacteria.c__Actinobacteria.o__Actinomycetales	Han	2.32168	0.00895794
k__Bacteria.p__Actinobacteria.c__Actinobacteria.o__Bifidobacteriales.f__Bifidobacteriaceae.g__Bifidobacterium.s__Bifidobacterium_angulatum_DSM_20098___JCM_7096	Tibetan	3.24918	0.00928525
k__Bacteria.p__Firmicutes.c__Clostridia.o__Clostridiales.f__Lachnospiraceae.g__Anaerostipes	Han	3.45124	0.00995753
k__Bacteria.p__Proteobacteria.c__Betaproteobacteria.o__Burkholderiales.f__Sutterellaceae.g__Parasutterella	Han	3.15323	0.0124272
k__Bacteria.p__Proteobacteria.c__Deltaproteobacteria.o__Bdellovibrionales.f__Bdellovibrionaceae.g__Vampirovibrio.s__uncultured_rumen_bacterium	Tibetan	2.11356	0.0136966
k__Bacteria.p__Firmicutes.c__Clostridia.o__Clostridiales.f__Lachnospiraceae.g__Butyrivibrio.s__uncultured_organism	Tibetan	2.7558	0.0146139
k__Bacteria.p__Firmicutes.c__Bacilli.o__Bacillales.f__Bacillaceae_1	Tibetan	2.48751	0.0187562
k__Bacteria.p__Actinobacteria.c__Actinobacteria.o__Coriobacteriales.f__Coriobacteriaceae.g__Slackia.s__Slackia_isoflavoniconvertens	Tibetan	2.39101	0.0198036
k__Bacteria.p__Firmicutes.c__Clostridia.o__Clostridiales.f__Clostridiales_Incertae_Sedis_XIII.g__Anaerovorax	Tibetan	2.49696	0.0208356
k__Bacteria.p__Bacteroidetes.c__Bacteroidia.o__Bacteroidales.f__Bacteroidaceae.g__Bacteroides.s__Bacteroides_massiliensis	Han	2.7508	0.0217107
k__Bacteria.p__Bacteroidetes.c__Bacteroidia.o__Bacteroidales.f__Bacteroidaceae.g__Bacteroides.s__Bacteroides_stercoris	Han	2.92522	0.022355
k__Bacteria.p__Bacteroidetes.c__Bacteroidia.o__Bacteroidales.f__Prevotellaceae.g__Prevotella.s__Prevotella_stercorea	Tibetan	2.82592	0.0233402
k__Bacteria.p__Proteobacteria.c__Betaproteobacteria.o__Burkholderiales.f__Sutterellaceae	Han	3.18762	0.0251051
k__Bacteria.p__Bacteroidetes.c__Bacteroidia.o__Bacteroidales.f__Prevotellaceae.g__Paraprevotella.s__uncultured_Bacteroidetes_bacterium	Tibetan	2.02797	0.0253063
k__Bacteria.p__Firmicutes.c__Clostridia.o__Clostridiales.f__Lachnospiraceae.g__Butyrivibrio.s__uncultured_bacterium	Tibetan	2.38226	0.0253063
k__Bacteria.p__Firmicutes.c__Erysipelotrichia.o__Erysipelotrichales.f__Erysipelotrichaceae.g__Solobacterium	Han	2.23841	0.0258557
k__Bacteria.p__Firmicutes.c__Erysipelotrichia.o__Erysipelotrichales.f__Erysipelotrichaceae.g__Holdemanella	Tibetan	3.66177	0.0279204
k__Bacteria.p__Firmicutes.c__Bacilli.o__Lactobacillales.f__Streptococcaceae.g__Streptococcus	Han	3.63542	0.028021
k__Bacteria.p__Firmicutes.c__Clostridia.o__Clostridiales.f__Lachnospiraceae.g__Clostridium_XlVb	Han	2.86377	0.0281115
k__Bacteria.p__Firmicutes.c__Clostridia.o__Clostridiales.f__Ruminococcaceae.g__Oscillibacter	Tibetan	3.44588	0.0299285
k__Bacteria.p__Firmicutes.c__Negativicutes.o__Selenomonadales.f__Veillonellaceae.g__Dialister	Han	4.06308	0.0302747
k__Bacteria.p__Firmicutes.c__Clostridia.o__Clostridiales.f__Ruminococcaceae.g__Clostridium_IV.s__uncultured_bacterium	Han	2.30674	0.0308048
k__Bacteria.p__Bacteroidetes.c__Bacteroidia.o__Bacteroidales.f__Rikenellaceae.g__Alistipes.s__Alistipes_sp__cv1	Han	2.35299	0.0327488
k__Bacteria.p__Firmicutes.c__Clostridia.o__Clostridiales.f__Ruminococcaceae.g__Oscillibacter.s__uncultured_prokaryote	Tibetan	2.35795	0.0332122
k__Bacteria.p__Firmicutes.c__Clostridia.o__Clostridiales.f__Catabacteriaceae.g__Catabacter	Tibetan	2.59064	0.0357221
k__Bacteria.p__Firmicutes.c__Clostridia.o__Clostridiales.f__Catabacteriaceae	Tibetan	2.58984	0.0357221
k__Bacteria.p__Firmicutes.c__Clostridia.o__Clostridiales.f__Ruminococcaceae.g__Oscillibacter.s__uncultured_Bacteroidetes_bacterium	Tibetan	3.0754	0.0359561
k__Bacteria.p__Firmicutes.c__Negativicutes.o__Selenomonadales.f__Veillonellaceae.g__Megasphaera.s__uncultured_organism	Han	3.24811	0.0370192
k__Bacteria.p__Firmicutes.c__Bacilli.o__Lactobacillales.f__Leuconostocaceae.g__Weissella.s__Weissella_viridescens	Han	2.52806	0.0370263
k__Bacteria.p__Firmicutes.c__Bacilli.o__Lactobacillales.f__Streptococcaceae.g__Lactococcus	Tibetan	2.33645	0.0411529
k__Bacteria.p__Actinobacteria.c__Actinobacteria.o__Coriobacteriales.f__Coriobacteriaceae.g__Senegalimassilia	Tibetan	2.67482	0.0446222
k__Bacteria.p__Actinobacteria.c__Actinobacteria.o__Coriobacteriales.f__Coriobacteriaceae.g__Senegalimassilia.s__uncultured_bacterium	Tibetan	2.67181	0.0446234
k__Bacteria.p__Bacteroidetes.c__Bacteroidia.o__Bacteroidales.f__Bacteroidaceae.g__Bacteroides.s__Bacteroides_salyersiae	Han	2.39655	0.0463578
k__Bacteria.p__Bacteroidetes.c__Bacteroidia.o__Bacteroidales.f__Porphyromonadaceae.g__Odoribacter.s__uncultured_bacterium	Tibetan	3.28124	0.046751
k__Bacteria.p__Actinobacteria.c__Actinobacteria.o__Coriobacteriales.f__Coriobacteriaceae.g__Slackia	Tibetan	2.38513	0.0472688
k__Bacteria.p__Firmicutes.c__Bacilli.o__Bacillales.f__Bacillales_Incertae_Sedis_XI.g__Gemella	Han	2.11465	0.0475235
k__Bacteria.p__Firmicutes.c__Bacilli.o__Bacillales.f__Bacillales_Incertae_Sedis_XI	Han	2.11025	0.0475235
k__Bacteria.p__Candidatus_Saccharibacteria	Han	2.1755	0.0482053
k__Bacteria.p__Firmicutes.c__Negativicutes.o__Selenomonadales.f__Acidaminococcaceae.g__Phascolarctobacterium	Tibetan	3.44529	0.0485615
k__Bacteria.p__Actinobacteria.c__Actinobacteria.o__Coriobacteriales	Tibetan	3.47999	0.0489851
k__Bacteria.p__Actinobacteria.c__Actinobacteria.o__Coriobacteriales.f__Coriobacteriaceae	Tibetan	3.47999	0.0489851

## Sheet: table S5
	ALT		ALB		ALB/GLO		AFU		UA		TG		EO%		PDW		DAO
Group	mean	std	mean	std	mean	std	mean	std	mean	std	mean	std	mean	std	mean	std	mean	std
Han	21.5897	16.444	46.6231	3.70316	1.67436	0.263297	25.3846	6.69884	344.795	100.931	1.90889	1.3173	1.92545	1.38208	15.6559	1.32692	15.6005	11.6104
Tibetan	5.915	1.41812	46.54	4.81125	1.5525	0.182557	28.575	5.93074	286.65	59.6243	1.165	0.614204	1.14962	1.00655	14.4577	2.84228	13.0252	3.4902
